# Supplementary material for: PLGA/PEG Nanoparticles Loaded with Cyclodextrin-Peganum harmala Alkaloid Complex and Ascorbic Acid with Promising Antimicrobial Activities
Source: Pharmaceutics. 2022 Jan 7;14(1):142. doi: 10.3390/pharmaceutics14010142 (PMC8780513; doi:10.3390/pharmaceutics14010142)
Supplement: Supplementary file 1 [file pharmaceutics-14-00142-s001.zip]

Archive with 1 entries (1 files):
- pharmaceutics-1498751-supplementary.pdf
